# Supplementary material for: Urothelial Carcinoma of the Bladder with a Single Pancreatic Metastasis: A Case Report
Source: Reports (MDPI). 2026 Mar 10;9(1):81. doi: 10.3390/reports9010081 (PMC13030214; doi:10.3390/reports9010081)
Supplement: Supplementary file 1 [file reports-09-00081-s001.zip]

Archive with 1 entries (1 files):
- reports-4160117-supplementary.pdf
